# Supplementary material for: Sex differences in a cohort of COVID-19 Italian patients hospitalized during the first and second pandemic waves
Source: Biol Sex Differ. 2021 Aug 11;12:45. doi: 10.1186/s13293-021-00386-z (PMC8355575; doi:10.1186/s13293-021-00386-z)
Supplement: Supplementary file 1 — Additional file 1: Supplementary Table 1. Symptoms reported by COVID-19 patients at the hospital admission. Row numbers (percentages) and statistical significances, indicated as P value (chi square test), are reported for females and males, and for first and second wave. aFor the variable "Mean number of symptoms", the numbers denote mean (standard deviation) and statistical significance is indicated as P value (t test). The normal distribution of this variable was tested using the Kolmogorov-Smirnov test. The three columns at the right-hand side report the results of logistic regressions using sex and wave as predictors and age as covariate of no interest. A not significant sex x wave interaction denotes that the percentages of males and females for each condition do not differ across waves. Statistically significant results are reported in bold. [file 13293_2021_386_MOESM1_ESM.xlsx]

## Sheet: Foglio1
Supplementary Table 1. Symptoms reported by COVID-19 patients at the hospital admission.
		Females n = 367	Males n = 633	P value		First wave n = 500	Second wave n = 500	P value		Main effect of Sex	Main effect of Wave	Sex X Wave Interaction
Interstitial pneumonia		294 (80.1)	553 (83.4)	0.002		433 (86.6)	414 (82.8)	0.095		0.003	0.144	0.896
Mean number of symptomsa		2.33 (1.28)	2.49 (1.25)	0.061		2.61 (1.25)	2.25 (1.25)	0.000		0.109	0.000	0.74
Patients without symptoms		29 (7.9)	37 (5.8)	0.213		31 (6.2)	35 (7.0)	0.61		0.208	0.748	0.444
Patients with 1 symptom		71 (19.3)	117 (18.5)	0.761		64 (12.8)	124 (24.8)	0.000		0.781	0.000	0.383
Patients with 2 symptoms		101 (27.5)	135 (21.3)	0.029		119 (23.8)	117 (23.4)	0.882		0.027	0.643	0.347
Patients with >3 symptoms		166 (45.2)	344 (54.3)	0.007		286 (57.2)	224 (44.8)	0.000		0.013	0.001	0.579
Main symptoms (Covid-19-related)
	Fever	209 (56.9)	416 (65.7)	0.006		344 (68.8)	281 (56.2)	0		0.009	0	0.246
	Cough	109 (29.7)	220 (34.7)	0.101		186 (37.2)	143 (28.6)	0.004		0.148	0.013	0.545
	Dyspnea	104 (28.3)	217 (34.2)	0.052		175 (35.0)	146 (29.2)	0.049		0.068	0.069	0.835
	Fatigue	36 (9.8)	59 (9.3)	0.8		54 (10.8)	41 (8.2)	0.161		0.265	0.804	0.918
	Diarrhea	16 (4.3)	33 (5.2)	0.547		25 (5.0)	24 (4.8)	0.884		0.519	0.829	0.368
	Loss of appetite	5 (1.36)	13 (2.0)	0.428		11 (2.2)	7 (1.5)	0.341		0.902	0.658	0.161
	Arthralgia	7 (1.9)	10 (1.6)	0.669		9 (1.8)	8 (1.6)	0.807		0.831	0.557	0.129
	Muscle pain	10 (2.7)	12 (1.9)	0.389		15 (3.0)	7 (1.4)	0.085		0.125	0.091	0.037
	Nausea	6 (1.6)	11 (1.7)	0.903		11 (2.2)	6 (1.2)	0.221		0.58	0.133	0.172
	Vomiting	17 (4.63)	11 (1.7)	0.007		20 (4.0)	8 (1.6)	0.021		0.017	0.022	0.822
	Ageusia and anosmia	9 (2.4)	10 (1.6)	0.33		7 (1.6)	12 (2.4)	0.247		0.394	0.278	0.979
	Malaise	5 (1.3)	4 (0.6)	0.238		4 (0.8)	5 (1.0)	0.738		0.265	0.804	0.918
	Severe headache	7 (1.9)	4 (0.6)	0.062		6 (1.2)	5 (1.0)	0.762		0.104	0.946	0.107
	Sore throat	4 (1.1)	3 (0.5)	0.26		5 (1.0)	2 (0.4)	0.255		0.999	0.999	0.999
Additional symptoms
	Altered state of consciousness	24 (6.5)	36 (5.7)	0.584		38 (7.6)	22 (4.8)	0.033		0.48	0.037	0.875
	Accidental fall/fracture/injury	15 (4.1)	16 (2.5)	0.17		17 (3.4)	14 (3.0)	0.584		0.235	0.475	0.097
	Thoracic and lower back pain	13 (3.5)	17 (2.7)	0.444		19 (3.8)	11 (2.2)	0.138		0.218	0.178	0.039
	Hemoptysis	5 (1.4)	1 (0.1)	0.017		4 (0.8)	2 (0.4)	0.413		0.999	0.999	0.999
	Abdominal pain	4 (1.1)	11 (1.7)	0.417		9 (1.8)	6 (1.3)	0.435		0.999	0.999	0.999
	Skin lesions	3 (0.8)	3 (0.5)	0.498		1 (0.2)	5 (1.1)	0.101		0.999	0.999	0.999
	Atrial fibrillation	2 (0.5)	2 (0.3)	0.58		0	4 (0.8)	0.045		0.999	0.999	0.999
	Epigastralgia	3 (0.8)	2 (0.3)	0.279		1 (0.2)	4 (0.8)	0.179		0.999	0.999	0.999
	Dysuria	1 (0.3)	4 (0.6)	0.473		3 (0.6)	2 (0.4)	0.654		0.999	0.999	0.999
Row numbers (percentages) and statistical significances, indicated as P value (Chi square test), are reported for females and males, and for first and second wave. aFor the variable "Mean number of symptoms", the numbers denote mean (standard deviation) and statistical significance is indicated as P value (t test). The normal distribution of this variable was tested using the Kolmogorov-Smirnov t…
