# Supplementary material for: Sex differences in a cohort of COVID-19 Italian patients hospitalized during the first and second pandemic waves
Source: Biol Sex Differ. 2021 Aug 11;12:45. doi: 10.1186/s13293-021-00386-z (PMC8355575; doi:10.1186/s13293-021-00386-z)
Supplement: Supplementary file 2 — Additional file 2: Supplementary Table 2. Comorbidities affecting hospitalized COVID-19 patients. Row numbers (percentages) and statistical significances, indicated as P value (chi square test), are reported for females and males, first and second wave. aFor the variable "Mean number of comorbidities", the numbers denote mean (standard deviation) and statistical significance is indicated as P value (t test). The normal distribution of this variable was tested using the Kolmogorov-Smirnov test. The three columns at the right-hand side report the results of logistic regressions using sex and wave as predictors and age as covariate of no interest. A not significant sex x wave interaction denotes that the percentages of males and females for each condition do not differ across waves. Statistically significant results are reported in bold. COPD: chronic obstructive pulmonary disease, HIV: human immunodeficiency virus. [file 13293_2021_386_MOESM2_ESM.xlsx]

## Sheet: Foglio1
Supplementary Table 2. Comorbidities affecting hospitalized COVID-19 patients.
		Females n = 351	Males n = 582	P value		First wave n = 480	Second wave n = 453	P value		Main effect of Sex	Main effect of Wave	Sex X Wave interaction
Mean number of comorbiditiesa		2.4 (2.1)	2.2 (2.1)	0.073		2.3 (2.2)	2.2 (2.0)	0.481		---	---	---
Patients without comorbidities		50 (14.2)	108 (18.6)	0.089		96 (20.0)	62 (13.7)	0.01		0.134	0.019	0.869
Patients with 1 comorbidity		81 (23.1)	137 (23.5)	0.902		106 (22.1)	112 (24.7)	0.646		0.9	0.794	0.502
Patients with 2 comorbidities		67 (19.1)	97 (16.7)	0.239		77 (16.0)	87 (19.2)	0.393		0.348	0.266	0.094
Patients with >3 comorbidities		153 (43.6)	240 (41.2)	0.261		201 (41.9)	192 (42.4)	0.56		0.246	0.557	0.841
Main comorbidities
Cardiovascular diseases		192 (55.3)	319 (50.3)	0.959		237 (49.7)	274 (59.5)	0.003		0.883	0.003	0.911
	Hypertension	154 (44.3)	248 (39.2)	0.658		181 (38.0)	221 (48.0)	0.002		0.848	0.004	0.798
	Congestive heart failure	41 (11.8)	80 (12.6)	0.379		33 (6.9)	88 (19.1)	0		0.377	0	0.385
	Arrhythmia	36 (10.4)	69 (10.9)	0.465		42 (8.8)	63 (13.7)	0.019		0.607	0.12	0.012
	Hypercholesterolemia/hyperlipidemia	36 (10.4)	61 (9.6)	0.934		51 (10.7)	46 (10)	0.72		0.958	0.726	0.971
Endocrinopathies		124 (35.7)	191 (30.2)	0.401		158 (33.2)	157 (34.1)	0.762		0.418	0.794	0.879
	Type I diabetes mellitus	68 (19.6)	135 (21.3)	0.183		99 (20.8)	104 (22.6)	0.502		0.15	0.332	0.481
	Thyroid diseases	21 (6.0)	21 (3.3)	0.087		40 (8.4)	2 (0.43)	0		0.452	0	0.771
	Obesity	32 (9.2)	38 (6.0)	0.14		39 (8.2)	31 (6.7)	0.398		0.12	0.337	0.89
Neuropsychiatric disorders		107 (30.9)	111 (17.5)	<0.001		105 (22.0)	113 (24.5)	0.364		0	0.576	0.959
	Neurological disorders	43 (12.4)	51 (8.0)	0.082		79 (16.6)	16 (3.4)	0.001		0.022	0	0.476
	Strokes	20 (8.1)	42 (6.6)	0.378		26 (5.4)	36 (7.8)	0.146		0.315	0.146	0.906
	Psychiatric disorders	50 (14.4)	35 (5.5)	<0.001		36 (7.5)	49 (10.6)	0.1		0	0.229	0.482
Cancer/Heme Malignancy		86 (24.7)	118 (18.6)	0.12		94 (19.7)	110 (23.1)	0.123		0.179	0.125	0.444
	Solid malignancy	62 (17.9)	79 (12.5)	0.085		53 (11.1)	88 (19.1)	0.001		0.152	0.001	0.876
	Heme malignancy	17 (4.9)	37 (5.8)	0.347		44 (9.2)	10 (2.1)	0		0.714	0	0.347
	Leukemia	6 (1.72)	13 (2.0)	0.59		15 (3.1)	4 (0.8)	0.013		0.997	0.035	0.567
	Lymphoma	14 (4.0)	17 (2.7)	0.37		21 (4.4)	10 (2.2)	0.056		0.153	0.057	0.151
Autoimmunity/immunedysregulation		85 (24.5)	96 (15.2)	0.003		93 (19.5)	88 (19.1)	0.875		0.003	0.725	0.589
Gastrointestinal/liver/biliary diseases		72 (20.7)	116 (18.3)	0.8		90 (18.9)	90 (19.5)	0.36		0.994	0.246	0.231
	Gastrointestinal diseases	40 (11.5)	61 (9.63)	0.644		51 (10.7)	50 (10.8)	0.939		0.648	0.967	0.982
	Liver diseases	22 (6.3)	51 (8.0)	0.176		41 (8.6)	32 (6.9)	0.345		0.21	0.571	0.589
	Biliary diseases	13 (3.7)	13 (2.0)	0.182		7 (1.4)	19 (4.1)	0.013		0.631	0.022	0.347
Chronic kidney disease		44 (12.7)	85 (13.4)	0.392		65 (13.6)	64 (13.9)	0.909		0.352	0.614	0.3
Chronic respiratory diseases		44 (12.7)	71 (11.2)	0.857		53 (11.1)	62 (13.4)	0.275		0.966	0.257	0.712
	COPD	16 (4.6)	35 (5.5)	0.353		22 (4.6)	29 (6.3)	0.257		0.265	0.184	0.552
	Asthma	19 (5.5)	11 (1.9)	0.003		14 (2.9)	16 (3.4)	0.641		0.004	0.728	0.565
Venous thromboembolism		32 (9.2)	41 (6.5)	0.244		17 (3.5)	56 (12.1)	0		0.607	0	0.826
Musculoskeletal disorders		40 (11.5)	32 (5.0)	0.001		23 (4.8)	49 (10.6)	0.001		0.002	0.002	0.448
Rheumatic disorders		20 (8.1)	11 (1.7)	0.002		21 (4.4)	10 (2.2)	0.056		0.006	0.064	0.387
Immunodeficiency		17 (4.9)	57 (9.00)	0.007		73 (15.3)	1 (0.2)	0		0.998	0.997	0.998
Non-malignant hematologic diseases		17 (4.9)	30 (4.7)	0.847		33 (6.9)	14 (3.0)	0.006		0.444	0.003	0.062
Infectious diseases (chronic)		11 (3.2)	35 (5.5)	0.051		42 (8.8)	4 (0.8)	0		0.61	0.567	0.065
	HIV	3 (0.86)	10 (1.57)	0.279		13 (2.7)	0	0		1	0.998	1
Genetic disorders		10 (2.9)	14 (2.2)	0.669		16 (3.3)	8 (1.7)	0.116		0.76	0.096	0.479
Solid organ transplantation		9 (2.59)	20 (3.1)	0.465		20 (4.2)	9 (1.9)	0.047		0.861	0.168	0.144
Pregnancy		5 (1.4)	---	---		4 (0.8)	1 (0.2)	0.191		---	1	---
Chronic skin/mucosal disorders		3 (0.9)	8 (1.3)	0.481		9 (1.9)	2 (0.4)	0.039		0.884	0.1	0.578
Row numbers (percentages) and statistical significances, indicated as P value (Chi square test), are reported for females and males, first and second wave. aFor the variable "Mean number of comorbidities", the numbers denote mean (standard deviation) and statistical significance is indicated as P value (t test). The normal distribution of this variable was tested using the Kolmogorov-Smirnov test…
