# Supplementary material for: Sex differences in a cohort of COVID-19 Italian patients hospitalized during the first and second pandemic waves
Source: Biol Sex Differ. 2021 Aug 11;12:45. doi: 10.1186/s13293-021-00386-z (PMC8355575; doi:10.1186/s13293-021-00386-z)
Supplement: Supplementary file 3 — Additional file 3: Supplementary Table 3. Complications occurring to COVID-19 patients during hospitalization. Row numbers (percentages) and statistical significances, indicated as P value (chi square test), are reported for females and males, first and second wave. aFor the variable "Mean number of complications", the numbers denote mean (standard deviation) and statistical significance is indicated as P value (t test). The normal distribution of this variable was tested using the Kolmogorov-Smirnov test. The three columns at the right-hand side report the results of logistic regressions using sex and wave as predictors and age as covariate of no interest. A not significant sex x wave interaction denotes that the percentages of males and females for each condition do not differ across waves. Statistically significant results are reported in bold. bLaboratory parameters not specifically associated with systemic inflammation and infections. [file 13293_2021_386_MOESM3_ESM.xlsx]

## Sheet: Foglio1
Supplementary Table 3. Complications occurring to COVID-19 patients during hospitalization.
		Females n = 343	Males n = 587	P value		First wave n = 469	Second wave n = 461	P value		Main effect of Sex	Main effect of Wave	Sex X Wave interaction
Mean number of complicationsa		0.78 (1.07)	0.80 (1.03)	0.789		0.89 (1.06)	0.70 (1.03)	0.004		0.958	0.003	0.471
Patients without complications		171 (49.9)	290 (49.4)	0.831		198 (42.2)	263 (57.0)	0.000		0.990	0.000	0.789
Patients with 1 complication		95 (27.7)	155 (26.4)	0.650		155 (33.0)	95 (20.6)	0.000		0.434	0	0.793
Patients with 2 complications		46 (13.4)	77 (13.1)	0.883		66 (14.1)	57 (12.4)	0.386		0.870	0.280	0.359
Patients with >3 complicatios		31 (9.0)	65 (11.1)	0.339		50 (10.7)	46 (10.0)	0.765		0.345	0.947	0.623
Main complications
Infections		66 (19.2)	113 (19.0)	0.935		94 (19.8)	85 (18.4)	0.588		0.916	0.572	0.883
	Viral and bacterial	53 (15.4)	78 (13.5)	0.324		68 (14.3)	63 (13.6)	0.764		0.326	0.615	0.423
	Sepsis	17 (4.9)	32 (5.4)	0.775		24 (5.0)	25 (5.4)	0.805		0.743	0.694	0.634
	Septic shock	3 (0.8)	15 (2.5)	0.076		10 (2.1)	8 (1.7)	0.677		0.999	0.999	0.999
Cardiovascular		60 (17.4)	117 (19.7)	0.406		93 (19.6)	84 (18.1)	0.585		0.419	0.596	0.877
	Cardiac	26 (7.6)	52 (8.7)	0.531		33 (6.9)	45 (9.7)	0.122		0.532	0.180	0.66
	Hypertension	4 (1.2)	3 (0.5)	0.73		3 (0.6)	4 (0.8)	0.677		0.680	0.809	0.235
	Fibrillation or flutter	15 (45.4)	23 (3.9)	0.708		24 (5.0)	14 (3.0)	0.117		0.655	0.124	0.977
	Congestive heart failure	2 (0.6)	5 (0.8)	0.658		6 (1.2)	1 (0.2)	0.063		0.999	0.999	0.999
	Pericardial/pleural effusion	4 (1.2)	15 (2.5)	0.155		13 (2.7)	6 (1.3)	0.118		0.255	0.376	0.476
	Bleeding/thrombotic/hematoma	10 (2.9)	20 (3.4)	0.705		16 (3.3)	14 (3.0)	0.769		0.672	0.603	0.434
	Thromboembolism	6 (1.7)	10 (1.7)	0.940		9 (1.8)	7 (1.5)	0.654		0.910	0.696	0.843
	Cardiogenic/Hemorrhagic shock	1 (0.3)	8 (1.4)	0.128		5 (1.1)	4 (0.9)	0.978		0.999	0.999	0.999
Respiratory		32 (9.3)	50 (8.4)	0.634		54 (11.4)	28 (6.0)	0.004		0.456	0.007	0.568
	Pulmonary thromboembolism	21 (6.1)	30 (5.1)	0.486		34 (7.2)	17 (3.6)	0.019		0.506	0.018	0.722
	Pulmonary edema	3 (0.8)	1 (0.2)	0.110		2 (0.4)	2 (0.4)	0.978		0.999	0.999	0.999
	Emphysema	2 (0.6)	4 (0.7)	0.867		2 (0.4)	4 (0.8)	0.393		0.999	0.999	0.999
	Pneumothorax/pneumomediastinum	8 (2.3)	20 (3.4)	0.370		22 (4.6)	6 (1.3)	0.003		0.882	0.018	0.278
Neurological/Neuropsychiatric		31 (9.0)	61 (10.3)	0.542		53 (11.2)	39 (8.4)	0.162		0.545	0.144	0.597
	Neurological disorders	4 (1.2)	14 (2.7)	0.201		11 (2.3)	7 (1.5)	0.372		0.243	0.604	0.73
	Bleeding /thrombotic	7 (2.0)	9 (1.5)	0.955		11 (2.3)	5 (1.1)	0.145		0.636	0.138	0.694
	Coma	1 (0.3)	2 (0.3)	0.906		2 (0.4)	1 (0.2)	0.579		0.999	0.999	0.999
	Psychiatric symptoms	21 (6.1)	38 (6.4)	0.867		31 (6.5)	28 (6.0)	0.769		0.841	0.591	0.357
Digestive Complications		18 (5.2)	33 (5.5)	0.841		31 (6.5)	20 (4.3)	0.138		0.903	0.178	0.814
	Gastrointestinal	18 (5.2)	29 (4.8)	0.805		29 (6.1)	18 (3.9)	0.121		0.700	0.150	0.718
	Intestinal ischemia	0	2 (0.3)	0.282		1 (0.2)	1 (0.2)	0.984		0.999	0.999	0.999
	Splenic infarction	0	2 (0.3)	0.282		1 (0.2)	1 (0.2)	0.984		0.999	0.999	0.999
Renal		14 (4.1)	36 (6.1)	0.194		29 (6.1)	21 (4.5)	0.288		0.207	0.316	0.815
	Acute kidney failure	11 (3.2)	24 (4.0)	0.517		19 (4.0)	16 (3.4)	0.665		0.519	0.629	0.765
Allergy		4 (1.2)	3 (0.5)	0.258		6 (1.2)	1 (0.2)	0.063		0.999	0.999	0.999
Cutaneous		9 (2.6)	7 (1.2)	0.100		10 (2.1)	6 (1.2)	0.341		0.092	0.285	0.648
Vasculitis		0	2 (0.3)	0.282		1 (0.2)	1 (0.2)	0.984		0.999	0.999	0.999
Laboratory parametersb		43 (12.5)	80 (13.4)	0.684		66 (13.9)	57 (12.3)	0.48		0.690	0.416	0.594
	Low hemoglobin levels	18 (5.2)	46 (7.7)	0.145		31 (6.5)	33 (7.1)	0.708		0.148	0.863	0.591
	Glucose control alterations	17 (4.9)	19 (3.2)	0.178		21 (4.4)	15 (3.2)	0.35		0.135	0.34	0.313
	Electrolyte imbalance	7 (2.0)	12 (2.0)	0.983		11 (2.3)	8 (1.7)	0.526		0.905	0.677	0.421
	Thyroid profile imbalance	5 (1.4)	4 (0.7)	0.236		6 (1.2)	3 (0.6)	0.335		0.459	0.352	0.286
	Monoclonal gammopathy	3 (0.8)	5 (0.8)	0.958		3 (0.6)	5 (1.1)	0.453		0.999	0.469	0.954
	Other analytes	1 (0.3)	7 (1.2)	0.155		4 (0.8)	4 (0.8)	0.969		0.999	0.999	0.999
Row numbers (percentages) and statistical significances, indicated as P value (Chi square test), are reported for females and males, first and second wave. aFor the variable "Mean number of complications", the numbers denote mean (standard deviation) and statistical significance is indicated as P value (t test). The normal distribution of this variable was tested using the Kolmogorov-Smirnov test…
