# Supplementary material for: Sex differences in a cohort of COVID-19 Italian patients hospitalized during the first and second pandemic waves
Source: Biol Sex Differ. 2021 Aug 11;12:45. doi: 10.1186/s13293-021-00386-z (PMC8355575; doi:10.1186/s13293-021-00386-z)
Supplement: Supplementary file 4 — Additional file 4: Supplementary Table 4. Laboratory parameters of female and male COVID-19 patients who were hospitalized during the first and second pandemic wave. The table shows median and range values for females and males, first and second wave. Statistical significances are expressed as P value (ANOVA) and indicated in bold. The three columns at the right-hand side report the results of logistic regressions using sex and wave as predictors and age as covariate of no interest. aProcalcitonin was tested in 455 patients. ALT: alanine aminotransferase, AST: aspartate aminotransferase, CRP: high-sensitivity C-reactive protein, LDH: lactate dehydrogenase, WBC: white blood cells. [file 13293_2021_386_MOESM4_ESM.xlsx]

## Sheet: Foglio1
Supplementary Table 4. Laboratory parameters of female and male COVID-19 patients who were hospitalized during the first and second pandemic waves.
		Females n = 367		Males n = 633			First wave n = 500		Second wave n = 500			Main effect of Sex	Main effect of Wave	Sex X Wave interaction
		Median	Range	Median	Range		Median	Range	Median	Range		P value	P value	P value
WBC (x103/µL)		10.8	3.5-78.8	12.2	3.2-127		12.2	3.28-127	11.2	3.6-84.5		0	0.009	0.086
Neutrophils (x103/µL)		7.5	1.4-65.4	9.2	1.1-92.8		9.1	1.1-92.8	8.4	1.4-82.5		0	0.016	0.074
Lymphocytes (x103/µL)		1.9	0.4-20	1.9	0.1-105.9		1.9	0.4-105.9	1.9	0.1-16.7		0.57	0.465	0.524
Monocytes (x103/µL)		0.8	0.1-42.4	0.9	0.1-57.2		0.8	0.1-57.1	0.8	0.1-5.2		0.411	0.085	0.855
Platelets (x103/µL)		170	3-658	147	1-418		153	2-418	156.5	1-568		0	0.117	0.631
CRP (mg/L)		79	0.4-600	114	0.5-520		115.5	0.4-600	88.7	0.5-501.8		0	0	0.166
Fibrinogen (mg/dL)		563	116-1,371	619	97-1,415		614	97-1,415	580	116-1,371		0	0.013	0.995
D-dimer (ng/mL FEU)		1,224	190-35,000	1,129	190-35,000		795	190-35,000	1,433.5	190-35,000		0.294	0	0.468
Ferritin (µg/L)		625	12-24,125	1,114	11-60,899		950.5	11-49,141	907	13-60,899		0	0.575	0.793
LDH (U/L)		324	119-6,310	355	126-5,911		342	120-6,310	324	119-2,565		0.181	0.019	0.925
Procalcitonin (ng/mL)a		0.28	0.1-87.3	0.6	0.1-134		0.5	0.1-134	0.5	0.1-85.6		0.455	0.66	0.178
ALT (U/L)		47	7-679	69	10-2,369		62	10-1,817	57	7-2,369		0	0.131	0.581
AST (U/L)		46	13-904	54	15-8,855		53	14-8,855	48	13-2,146		0.08	0.197	0.614
The table shows median and range values for females and males, first and second wave. Statistical significances are expressed as P value (ANOVA) and indicated in bold. The three columns at the right-hand side report the results of logistic regressions using Sex and Wave as predictors and Age as covariate of no interest. aProcalcitonin was tested in 455 patients. ALT: alanine aminotransferase, AST…
