# Supplementary material for: Sex differences in a cohort of COVID-19 Italian patients hospitalized during the first and second pandemic waves
Source: Biol Sex Differ. 2021 Aug 11;12:45. doi: 10.1186/s13293-021-00386-z (PMC8355575; doi:10.1186/s13293-021-00386-z)
Supplement: Supplementary file 5 — Additional file 5: Supplementary Table 5. Laboratory parameters of patients who were admitted to ICU and who recovered or deceased. The table shows median and range values for patients who were not admitted to ICU (No ICU) and those who required ICU management; patients who survived (Alive) or deceased. Statistical significances are expressed as P value (t test) and indicated in bold. The three columns at the right-hand side report the results of logistic regressions using sex and wave as predictors and age as covariate of no interest. ALT: alanine aminotransferase, AST: aspartate aminotransferase, CRP: high-sensitivity C-reactive protein, ICU: intensive care unit, LDH: lactate dehydrogenase, WBC: white blood cells. [file 13293_2021_386_MOESM5_ESM.xlsx]

## Sheet: Foglio1
Supplementary Table 5. Laboratory parameters of patients who were admitted to ICU and who recovered or deceased.
	No ICU		ICU				Alive		Deceased
	Median	Range	Median	Range	P value		Median	Range	Median	Range	P value
WBC (x103/µL)	10.7	3.3-127.2	16.8	6.9-59.9	0		11	3.3-127.2	18.4	3.9-79.8	0
Neutrophils (x103/µL)	0.8	0.1-57.1	12	2.8-58.2	0		8.1	1.1-92.8	14.9	2.4-65.4	0
Lymphocytes (x103/µL)	1.9	0.1-105.9	1.9	0.4-20.4	0.086		2	0.1-105.9	1.35	0.38-16.0	0.474
Monocytes (x103/µL)	0.8	0.1-57.1	0.95	0.1-4.9	0.787		0.8	0.1-57.1	0.8	0.1-5.17	0.969
Platelets (x103/µL)	161	1-568	127	26-340	0		160	2-568	119	1-305	0
CRP (mg/L)	81.8	0.4-600	181.3	3.5-519.7	0		83.7	0.4-600	190.4	5.8-470.3	0
Fibrinogen (mg/dL)	574	97-1,415	733	145-1,333	0		586	116-1,415	693	97-1,333	0
D-dimer (ng/mL FEU)	1,046.5	190-35,000	2,219.5	190-35,000	0		1,044.5	190-35,000	2,848	340-35,000	0.026
Ferritin (µg/L)	799	11-26,508	1,669.5	61-60,899	0		835	11-60,899	1,684	19-49,141	0
LDH (U/L)	314	119-6,310	471	139-5,911	0		324	119-6,310	520	131-5,911	0
Procalcitonin (ng/mL)	0.4	0.1-134	0.7	0.1-128	0.006		0.4	0.1-134	1.1	0.1-128	0.508
ALT (U/L)	45	13-1,321	83	15-8,855	0.173		59	10-2,369	57	7-1,690	0
AST (U/L)	52	7-1,729	102	10-2,369	0.0756		48	13-8,855	68.5	15-5,340	0
The table shows median and range values for patients who were not admitted to ICU (No ICU) and those who required ICU management; patients who survived (Alive) or deceased. Statistical significances are expressed as P value (t test) and indicated in bold. The three columns at the right-hand side report the results of logistic regressions using Sex and Wave as predictors and Age as covariate of no…
